# Supplementary material for: R2 and R2/R1 hybrid non-autonomous retrotransposons derived by internal deletions of full-length elements
Source: Mob DNA. 2012 May 23;3:10. doi: 10.1186/1759-8753-3-10 (PMC3414825; doi:10.1186/1759-8753-3-10)
Supplement: Additional file 3 — R2Dwi_SIDE sequence. [file 1759-8753-3-10-S3.txt]

Additional File 3
R2Dwi_SIDE
1-152 Sequence similarity to 5' end of R2Dwi 
349-529 Sequence similarity to 3' end of R1Dwi

GGAGGACATGGTCCTGGTGAACGCAGAAGGTCAACGCAGAAATGCTATACTTCGTAAGTCCGGATCCAGGTCAAGTCGACTCGAAACCTCCTCGTGGTGTCCTCTGGATGCTATCTAGGCCATTGTCTAGTTAGTAACAGATTCGAGCGGCGGTATTCTGAAGGTCTAATCCTGACGAATATTAGAAAACGTTGGAATATGGTCTAGGATTACGTCCGCCTACGACCCCAGCGAACCAAGCAGAACTGAAAATTTGAGTACACTTTTAAATTGGAGCAAAATCCAACATAAATGATATATGATTTGACACATTCTAATCTTGGGGTTACAAACAAATTAACCAAAGGCGCTTGCTGCCTCAGCATGACATCTAAAAGAAGGCATAAACATCGTATGGCTAAAAAGAGGAGGTTTTAGTACGTAGGCGCTGTGGAACTTTATAGTTCTGATGATGCAGTGAATCGTGCATGCGGCAATTCACCCGTAGTAAGGTGACCGTATCTTTCGAAGATTTCCTCCCTCTGCGATCAAAAAAAAAAAAAAAAAAA
