# Supplementary material for: R2 and R2/R1 hybrid non-autonomous retrotransposons derived by internal deletions of full-length elements
Source: Mob DNA. 2012 May 23;3:10. doi: 10.1186/1759-8753-3-10 (PMC3414825; doi:10.1186/1759-8753-3-10)
Supplement: Additional file 6 — R2/R1Din_SIDE sequence. [file 1759-8753-3-10-S6.txt]

Additional File 6
R2/R1Din_SIDE
1-182 Sequence similarity to 5' end of R2Din 
183-630 Sequence similarity to 3' end of R1Din

GGAGGATGAATGGACAGAGATACAGAAGGGGCATATGCATATGTATATGTTGTAATTCATAAGTCATCAAAGTCAAGTCGACTCGCAGGCACATGGTGTCCCACAAATTGTCAGTGGCCTCCACGTGGTATCCTCCGGGTGCTAAATTCAGTGTGGTTCTGATTAGCAGCAAATGCGAGCGGCGATGGAGTACCAAACCATTAACTGTTTTGGAGTTAGAATTGGTAGTGTCCTTGTGTTACGAAGCCTGACCAGAGGCTATATTCTGGTACCACGGGTGACCAGGTGCCGACGAACTTGTTTCGTTCTGGTCTTTGGTTGCGGCCCTTCGGGCAGTATCGTGGTGGTTGATGGTTAAAAACCCATATGCGGGTAGAGTGTAGAAACTCGACGTGGAGTTGCGTAAAACAACCGGGTGCGTGATCTCACAGATCGAAAGAGATTTAAGATAGGTCTCGGCCCTCACCAAGGGTTGTAGCTCACGACCACGACGAATATCCAAGAGGGCGTTAGTTTGGCGCATTGTACCAGACTCGCTGTATTATATGTGCTTGCATATTTGAATACCGTGGTAGTAATCCTAAATTGGCACACGCCACGTTAAATAAATTGGAGAGATCCTAATAATAT
